# Supplementary material for: Tumor Tropic Delivery of Hyaluronic Acid-Poly (D,L-lactide-co-glycolide) Polymeric Micelles Using Mesenchymal Stem Cells for Glioma Therapy
Source: Molecules. 2022 Apr 8;27(8):2419. doi: 10.3390/molecules27082419 (PMC9027425; doi:10.3390/molecules27082419)
Supplement: Supplementary file 1 [file molecules-27-02419-s001.zip]

Archive with 1 entries (1 files):
- molecules-1660632-supplementary.pdf
